# Supplementary material for: Sex- and Co-Mutation-Dependent Prognosis in Patients with SMARCA4-Mutated Malignancies
Source: Cancers (Basel). 2023 May 9;15(10):2665. doi: 10.3390/cancers15102665 (PMC10216441; doi:10.3390/cancers15102665)
Supplement: Supplementary file 1 [file cancers-15-02665-s001.zip]

Archive with 1 entries (1 files):
- cancers-2299205-supplementary.pdf
